# Supplementary material for: Renal thrombotic microangiopathy and nephrotic proteinuria induced by intravitreal injection of aflibercept for diabetic macular edema
Source: BMC Nephrol. 2022 Oct 29;23:348. doi: 10.1186/s12882-022-02986-2 (PMC9618189; doi:10.1186/s12882-022-02986-2)
Supplement: Supplementary file 1 — Additional file 1: Table 1. Summary of literature on renal biopsy after intravitreal injection of vascular endothelial growth factor inhibitors. [file 12882_2022_2986_MOESM1_ESM.xlsx]

## Sheet: Sheet1
	Table 1. Summary of literature on renal biopsy after intravitreal injection of vascular endothelial growth factor inhibitors
	No.	Age	Gender	Disease	Agent	Background	Pathology on biopsy	Treatment	Result	Reference
	1	77	Female	AMD	Ran	HT	TMA	CC and FPI for 2 days, discontinued	increased eGFR and decreased proteinuria after 2M	21
	2	69	Male	MD	Bev	COPD	MGN	PSL and CyA for 6M, discontinued	decreased proteinuria after 6M	22
	3	67	Male	AMD	Bev, Aflib	ADPKD, HT, T2DM, CAD, BPH	MGN	NR	NR	23
	4	52	Male	AMD	Ran, Aflib	tuberous sclerosis, ESRD	TMA	MMF, PE 5, IVIG	NR	23
	5	77	Male	AMD	Bev	HT, vitamin D deficiency, Paf	MGN	discontinued	increased eGFR and decreased proteinuria after 7M	24
	6	51	Male	DR	Bev	T2DM	DN, AIN	CC	increased eGFR	25
	7	54	Female	DR	Bev	DM	DN, HNS	HT control	NR	26
	8	96	Female	AMD	Ran, Bev, Aflib	nephrolithiasis, colon cancer	cFSGS	PSL, MMF	HD started	27
	9	72	Male	glaucoma	Bev	HT	TMA	discontinued	increased eGFR and decreased proteinuria after 4M	28
	10	56	Male	DR	Bev	DM	DN, TMA	NR	NR	29
	11	59	Male	NR	Bev	T2DM, HT	DN, cFSGS, AIN	NR	HD started	30
	12	46	Male	NR	Bev, Ran	T2DM	DN, AIN	NR	HD started	30
	13	83	Female	AMD	Aflib	HT	FSGS	discontinued	decreased proteinuria after 1M	31
	14	56	Male	NR	Bev	T2DM, HT	TMA	continued	decreased eGFR	32
	15	43	Female	NR	Bev	T2DM	TMA, FSGS	NR	NR	32
	16	77	Female	DME	Ran, Aflib	T1DM, HT	TMA	Aflib→Ran	NR	32
	17	37	Male	DME	Bev	SSc	TMA	discontinued	HD started	33
	18	74	Male	AMD	Ran, Aflib	HT	cFSGS, TMA	discontinued, PSL	increased eGFR after 3W	34
	19	55	Female	DME	Aflib	T2DM, HT	TMA	discontinued	decreased proteinuria after 6M	This case
	ADPKD, Autosomal dominant polycystic kidney disease; Aflib, Aflibercept; AIN, Acute interstitial nephritis; AMD, Age-related macular degeneration; Bev, Bevacizumab; BPH, Benign prostatic hyperplasia; CAD, Coronary artery disease; CC, Corticosteroids; cFSGS, Collapsing focal and segmental sclerosis; COPD, Chronic obstructive pulmonary disease; CyA, Cyclophosphamide; DME, Diabetic macular edema; DN…
